# Supplementary material for: Retinal Microcirculation Changes in Crohn’s Disease Patients under Biologics, a Potential Biomarker of Severity: A Pilot Study
Source: J Pers Med. 2022 Feb 7;12(2):230. doi: 10.3390/jpm12020230 (PMC8878992; doi:10.3390/jpm12020230)
Supplement: Supplementary file 1 [file jpm-12-00230-s001.zip]

Archive with 1 entries (1 files):
- jpm-1545288-supplementary.pdf
